# Supplementary material for: Diet Quality Is Associated with Glucose Regulation in a Cohort of Young Adults
Source: Nutrients. 2022 Sep 10;14(18):3734. doi: 10.3390/nu14183734 (PMC9501084; doi:10.3390/nu14183734)
Supplement: Supplementary file 1 [file nutrients-14-03734-s001.zip]

Archive with 1 entries (1 files):
- nutrients-1896397-supplementary.pdf
